# Supplementary material for: Temporal trends in motor vehicle fatalities in the United States, 1968 to 2010 - a joinpoint regression analysis
Source: Inj Epidemiol. 2015 Mar 17;2(1):4. doi: 10.1186/s40621-015-0035-6 (PMC5005740; doi:10.1186/s40621-015-0035-6)
Supplement: Additional file 1: Table S1. — Joinpoint analysis of motor vehicle traffic fatality trends, all ages, and by age groups and sex, 1968 to 2010. [file 40621_2015_35_MOESM1_ESM.xlsx]

## Sheet: Supplementary Table 1
Supplementary Table 1. Joinpoint Analysis of Motor Vehicle Traffic Fatality Trend, all Ages, and by Age-groups and Sex, 1968-2010
		Males			Females
Age-group	JP segment	APC % (95% CI)		JP segment	APC % (95% CI)
< 1 to 14 years	1968-1972	-0.4 (-4,3.3.0)		1968-2005	-2.6 (-2.9,-2.4)*
	1972-2004	-3.4 (-3.6,-3.2)*		2005-2010	-10.5 (-15.9,-4.8)*
	2004-2010	-9.2 (-12.8,-5.4)*
15-24 years	1968-2007	-2.2 (-2.5,-2.0)*		1968-2006	-1.0 (-1.2,-0.8)*
	2007-2010	-12.2 (-21.1,-2.3)*		2006-2010	-10.9 (-16.6,-4.8)*
25-64 years	1968-1999	-2.2 (-2.5,-1.9)*		1968-1975	-4.8 (-7.1,-2.5)*
	1999-2006	1.6 (-1,4.2.0)		1975-2006	-0.7 (-1.0,-0.4)*
	2006-2010	-6.5 (-10.7,-2.1)*		2006-2010	-7.8 (-12.6,-2.7)*
65 years and older	1968-1972	-2.1 (-4.6,0.5)		1968-1972	-1.4 (-4.3,1.6)
	1972-1975	-10.4 (-17.7,-2.4)*		1972-1975	-11.6 (-19.3,-3.2)*
	1975-1983	-2.7 (-4.0,-1.4)*		1975-1982	-1.6 (-3.3,0.2)
	1983-1988	1.3 (-1.7,4.4)		1982-1989	2.9 (1.2,4.6)*
	1988-2005	-1.0 (-1.3,-0.6)*		1989-2003	-0.7 (-1.1,-0.2)*
	2005-2010	-6.0 (-8.0,-4.0)*		2003-2010	-5.7 (-6.9,-4.5)*
All ages	1968-1994	-2.4 (-2.8,-2.1)*		1968-1975	-4.2 (-6.3,-2.0)*
(age-adjusted)	1994-2007	-0.7 (-1.7,0.3)		1975-2005	-0.8 (-1.1,-0.5)*
	2007-2010	-9.1 (-14.7,-3.1)*		2005-2010	-7.3 (-10.6,-3.9)*
Models are based on random errors corrected for autocorrelation estimated from the data by the Joinpoint Program. JP: Joinpoint; APC: Annual Percent Change; AAPC: Annual Average Percent Change; CI: Confidence Interval. * Two tailed significant at p<0.05
