# Supplementary material for: Temporal trends in motor vehicle fatalities in the United States, 1968 to 2010 - a joinpoint regression analysis
Source: Inj Epidemiol. 2015 Mar 17;2(1):4. doi: 10.1186/s40621-015-0035-6 (PMC5005740; doi:10.1186/s40621-015-0035-6)
Supplement: Additional file 2: Table S2. — Joinpoint analysis of motor vehicle traffic fatality trends assuming uncorrelated random errors, all ages, and by age groups and sex, 1968 to 2010. [file 40621_2015_35_MOESM2_ESM.xlsx]

## Sheet: Supplementary Table 1
Supplementary Table 2. Joinpoint Analysis of Motor Vehicle Traffic Fatality Treds assuming uncorrelated random errors, all Ages, and by Age-groups and Sex, 1968-2010
		Males				Females
Age-group	JP segment	APC	AAPC		JP segment	APC	AAPC
		% (95% CI)	% (95%CI)			% (95% CI)	% (95%CI)
< 1 to 14 years	1968-1971	0.7 (-5.0,6.8)	-3.9 (-4.6,-3.3)*		1968-1972	2.1 (-2,6.4.0)	-3.5 (-4.6,-2.3)*
	1971-2004	-3.4 (-3.6,-3.2)*			1972-1975	-7.0 (-19.2,7.1)
	2004-2010	-9.3 (-12.8,-5.6)*			1975-2005	-2.5 (-2.8,-2.3)*
					2005-2010	-11 (-15.7,-6.0)*
15-24 years	1968-1975	-4.0 (-5.7,-2.2)*	-3.0 (-4.2,-1.9)*		1968-1975	-3.6 (-5.4,-1.7)*	-2.1 (-3.6,-0.6)*
	1975-1978	3.7 (-9.2,18.5)			1975-1978	7.0 (-6.7,22.8.0)
	1978-1998	-3.1 (-3.5,-2.6)*			1978-1983	-4.8 (-8.8,-0.6)*
	1998-2006	0 (-2.3,2.4)			1983-1986	3.5 (-10.3,19.6)
	2006-2010	-11.7 (-17.1,-6.0)*			1986-2006	-1.4 (-1.8,-0.9)*
					2006-2010	-10.2 (-15,-5.1)*
25-64 years	1968-1972	-1.5 (-5.1,2.3)	-2.1 (-3.2,-0.9)*		1968-1972	-0.4 (-4.3,3.7)	-2.0 (-3.4,-0.6)*
	1972-1975	-8.8 (-19.5,3.3)			1972-1975	-12.2 (-23.1,0.4)
	1975-1979	2.9 (-3.4,9.6)			1975-1978	3.9 (-9.8,19.6)
	1979-1997	-2.6 (-3.0,-2.2)*			1978-2006	-0.8 (-1.0,-0.6)*
	1997-2006	1.0 (-0.4,2.3)			2006-2010	-7.8 (-11.7,-3.8)*
	2006-2010	-6.4 (-10.1,-2.5)*
65 years and older	1968-1972	-2.1 (-4.6,0.5)	-2.4 (-3.2,-1.6)*		1968-1972	-1.4 (-4.2,1.6)	-2.0 (-2.8,-1.1)*
	1972-1975	-10.4 (-18.1,-1.8)*			1972-1975	-11.8 (-20.4,-2.4)*
	1975-1983	-2.7 (-4.0,-1.4)*			1975-1983	-1.2 (-2.6,0.1)
	1983-1988	1.3 (-1.7,4.4)			1983-1988	3.8 (0.7,6.9)*
	1988-2005	-0.9 (-1.3,-0.6)*			1988-2002	-0.4 (-0.9,0)
	2005-2010	-6.1 (-8,-4.1)*			2002-2010	-5.2 (-6.1,-4.2)*
All Ages	1968-1972	-1.7 (-5.0,1.8)	-2.4 (-3.6,-1.2)*		1968-1972	-0.7 (-4.3,3.0)	-2.0 (-3.0,-1.1)*
(age-adjusted)	1972-1975	-8.5 (-18.5,2.7)			1972-1975	-7.9 (-18.8,4.6)
	1975-1978	2.5 (-8.8,15.3)			1975-2004	-0.7 (-0.9,-0.5)*
	1978-1997	-2.3 (-2.7,-2.0)*			2004-2010	-6.5 (-8.5,-4.4)*
	1997-2006	0 (-1.3,1.3)
	2006-2010	-7.8 (-11.4,-4.0)*
JP: Joinpoint; APC: Annual Percent Change; AAPC: Annual Average Percent Change; CI: Confidence Interval. * Two tailed significant at p<0.05
